# Supplementary material for: Production of Large-Ring Cyclodextrins by Amylomaltases
Source: Molecules. 2022 Feb 21;27(4):1446. doi: 10.3390/molecules27041446 (PMC8875642; doi:10.3390/molecules27041446)
Supplement: Supplementary file 1 [file molecules-27-01446-s001.zip]

Archive with 1 entries (1 files):
- molecules-1571580-supplementary.pdf
